# Supplementary material for: Development of the Breastfed Infant Oral Microbiome Is Associated with Concentrations and Intakes of Human Milk Oligosaccharides
Source: Nutrients. 2025 Nov 20;17(22):3622. doi: 10.3390/nu17223622 (PMC12655218; doi:10.3390/nu17223622)
Supplement: Supplementary file 1 [file nutrients-17-03622-s001.zip]

Archive with 1 entries (1 files):
- nutrients-3969298-supplementary.pdf
